# Supplementary material for: Role of Antipseudomonal Antibiotics in Older Patients with Aspiration Pneumonia: A Nationwide Database Study in Japan
Source: Antibiotics (Basel). 2025 Jul 24;14(8):743. doi: 10.3390/antibiotics14080743 (PMC12382901; doi:10.3390/antibiotics14080743)
Supplement: Supplementary file 1 [file antibiotics-14-00743-s001.zip]

Archive with 1 entries (1 files):
- antibiotics-3758317-supplementary.pdf
